# Supplementary material for: Coumarin–Amino Acid Hybrids Used as Possible Multifactorial Anti-Inflammatory Agents
Source: Int J Mol Sci. 2026 May 15;27(10):4443. doi: 10.3390/ijms27104443 (PMC13207833; doi:10.3390/ijms27104443)
Supplement: Supplementary file 1 [file ijms-27-04443-s001.zip]

Archive with 1 entries (1 files):
- ijms-4269131-supplementary.pdf
